# Supplementary material for: Exo-Metabolites of Phaseolus vulgaris-Nodulating Rhizobial Strains
Source: Metabolites. 2019 May 30;9(6):105. doi: 10.3390/metabo9060105 (PMC6630823; doi:10.3390/metabo9060105)
Supplement: Supplementary file 1 [file metabolites-09-00105-s001.zip]

Archive with 6 entries (6 files):
- FigureS1.tif
- FigureS2.tif
- TableS1.pdf
- TableS2.xlsx
- TableS3.xlsx
- TableS4.pdf
