# Supplementary material for: Exo-Metabolites of Phaseolus vulgaris-Nodulating Rhizobial Strains
Source: Metabolites. 2019 May 30;9(6):105. doi: 10.3390/metabo9060105 (PMC6630823; doi:10.3390/metabo9060105)
Supplement: Supplementary file 1 [file metabolites-09-00105-s001.zip › TableS2.xlsx]

## Sheet: TableS2_24h
	Table S2. Concentrations of the detected molecules by 1H NMR (700 MHz, 298K, TSP=1mM, D2O sodium phosphate buffer 0.123M at pH 7.4) in the MM and bacterial culture supernatants at 24h of incubation.
	Molecules	Concentration mg/L
		MM	CFN299	CIAT899	CFNEI156	CFN42	CH_24-10
	Glutamate	800.659	ND	505.731	635.384	623.824	624.339
	Sucrose	1001.05	ND	275.314	626.78	477.696	557.201
	Ethanol	0.110662	0.131007	0.151677	0.125775	0.135807	0.138125
	Tartrate	ND	0.0957233	0.184817	ND	0.193505	0.203742
	Acetone	ND	0.282663	0.207003	0.34294	0.215692	0.20839
	3-Methylglutarate	ND	0.40495	ND	ND	0.410432	ND
	S-Adenosylhomocysteine	ND	0.474023	ND	ND	ND	ND
	3-Hydroxyisovalerate	0.0565175	0.0822683	0.063115	0.0781625	0.174503	0.0852475
	Malonate	ND	0.07423	ND	ND	0.1378	ND
	N,N-Dimethylglycine	0.04173	0.0469083	0.04589	0.04459	0.0460633	0.043745
	Methanol	ND	ND	ND	ND	0.0412967	0.034385
	Dimethyl sulfone	ND	0.018135	ND	0.02171	0.02301	ND
	UDP-glucose	ND	ND	ND	ND	ND	ND
	Oxypurinol	ND	ND	ND	ND	ND	ND
	Phenylalanine	ND	ND	ND	ND	ND	ND
	Tyrosine	ND	ND	ND	ND	ND	ND
	3-Hydroxyisobutyrate	ND	ND	ND	ND	ND	ND
	Valine	0.098475	ND	ND	ND	ND	ND
	Methionine	ND	0.131603	ND	ND	ND	ND
	Caprylate	ND	ND	ND	0.262827	ND	ND
	Alanine	0.275958	ND	ND	ND	ND	ND
	Ornithine	ND	ND	0.657215	ND	ND	ND
	Threonine	0.754228	ND	ND	ND	ND	ND
	Acetate	0.200687	0.376697	1.16822	0.636123	0.812543	0.301372
	Formate	0.93756	0.196322	0.110847	0.245765	0.701328	0.562608
	Lactate	ND	0.77521	0.18976	ND	ND	ND
	3-Hydroxy-3-methylglutarate	ND	0.9621	0.118365	ND	ND	ND
	Glucose-1-phosphate	ND	ND	1.5241	3.26362	ND	ND
	Maltose	ND	ND	ND	3.00817	ND	ND
	2-Oxoglutarate	0.334263	1.72861	ND	1.44014	3.62624	1.45096
	Trehalose	ND	ND	ND	ND	4.0414	ND
	Homoserine	2.35934	ND	2.19135	2.63715	2.82917	3.20921
	3-Hydroxybutyrate	ND	ND	4.73308	0.328997	ND	ND
	Glucose	8.42439	ND	1.3898	9.42926	ND	ND
	Gluconate	ND	ND	ND	14.0561	ND	ND
	Aspartate	ND	ND	16.5812	0.741032	7.50707	7.69834
	Pyroglutamate	19.1273	18.1571	19.8382	21.6924	18.2677	17.5929
