# Supplementary material for: Exo-Metabolites of Phaseolus vulgaris-Nodulating Rhizobial Strains
Source: Metabolites. 2019 May 30;9(6):105. doi: 10.3390/metabo9060105 (PMC6630823; doi:10.3390/metabo9060105)
Supplement: Supplementary file 1 [file metabolites-09-00105-s001.zip › TableS3.xlsx]

## Sheet: TableS2_24h
	Table S3. Concentrations of the detected molecules by 1H NMR (700 MHz, 298K, TSP=1mM, D2O sodium phosphate buffer 0.123M at pH 7.4) in the MM and bacterial culture supernatants at 50h of incubation.
	Molecules	Concentration mg/L
		MM	CFN299	CIAT899	CFNEI156	CFN42	CH_24-10
	Glutamate	881.953	ND	ND	560.27	1132.49	918.386
	Sucrose	1009.17	ND	0.60632	457.311	960.498	587.656
	Ethanol	0.266175	0.33462	0.35646	0.23413	0.22958	0.23127
	Tartrate	ND	0.10608	0.12844	ND	0.5746	0.42523
	Acetone	ND	ND	0.10855	0.18213	0.20696	ND
	3-Methylglutarate	ND	0.449605	ND	ND	0.3692	0.386295
	S-Adenosylhomocysteine	ND	0.420615	ND	ND	ND	ND
	3-Hydroxyisovalerate	0.07566	0.09607	0.48724	ND	0.188825	0.104845
	Malonate	ND	0.057525	ND	ND	0.038675	0.02587
	N,N-Dimethylglycine	0.03874	0.05759	0.048165	0.05499	0.051415	0.055835
	Methanol	ND	0.131625	0.11635	0.23296	0.17082	0.07254
	Dimethyl sulfone	ND	0.03809	ND	ND	ND	ND
	UDP-glucose	ND	ND	ND	ND	2.34559	ND
	Oxypurinol	ND	ND	ND	ND	4.82749	ND
	Phenylalanine	ND	ND	ND	ND	0.438035	0.678405
	Tyrosine	ND	ND	ND	ND	0.31278	0.470405
	3-Hydroxyisobutyrate	ND	0.11349	ND	ND	ND	ND
	Valine	0.13221	ND	ND	ND	ND	ND
	Methionine	ND	ND	ND	ND	ND	ND
	Caprylate	ND	ND	ND	0.47684	ND	ND
	Alanine	0.31928	ND	ND	ND	0.24596	0.17966
	Ornithine	ND	ND	ND	ND	ND	ND
	Threonine	1.04247	ND	0.30251	0.48984	ND	ND
	Acetate	0.149565	0.337155	1.17683	0.129025	0.559065	0.090155
	Formate	1.05905	0.724425	0.707395	0.46943	0.618995	0.588445
	Lactate	ND	ND	ND	ND	ND	ND
	3-Hydroxy-3-methylglutarate	ND	ND	ND	ND	ND	ND
	Glucose-1-phosphate	ND	ND	ND	1.77001	ND	ND
	Maltose	ND	ND	ND	3.17408	ND	ND
	2-Oxoglutarate	0.458965	ND	ND	1.9632	12.9661	12.4676
	Trehalose	ND	ND	ND	ND	11.4291	3.93854
	Homoserine	2.288	ND	ND	2.41865	4.47512	ND
	3-Hydroxybutyrate	ND	ND	ND	0.402545	ND	0.20618
	Glucose	16.7747	ND	ND	10.2467	ND	ND
	Gluconate	ND	ND	ND	9.93402	ND	ND
	Aspartate	ND	ND	ND	0.808665	8.50506	12.6253
	Pyroglutamate	18.3329	25.0998	21.1416	16.9852	29.3639	30.9076
